# Supplementary material for: Amitriptyline Accelerates SERT Binding Recovery in a Rat 3,4-Methylenedioxymethamphetamine (MDMA) Model: In Vivo 4-[18F]-ADAM PET Imaging
Source: Int J Mol Sci. 2022 Jun 24;23(13):7035. doi: 10.3390/ijms23137035 (PMC9266335; doi:10.3390/ijms23137035)
Supplement: Supplementary file 1 [file ijms-23-07035-s001.zip]

Archive with 1 entries (1 files):
- ijms-1776349-supplementary.pdf
